# Supplementary material for: Functional Imaging and Inhibitor Screening of Human Pancreatic Lipase by a Resorufin-Based Fluorescent Probe
Source: Biosensors (Basel). 2023 Feb 16;13(2):283. doi: 10.3390/bios13020283 (PMC9953885; doi:10.3390/bios13020283)
Supplement: Supplementary file 1 [file biosensors-13-00283-s001.zip]

Archive with 1 entries (1 files):
- biosensors-2174901-supplementary.pdf
